# Supplementary material for: Classification of flavors in cigarillos and little cigars and their variable cellular and acellular oxidative and cytotoxic responses
Source: PLoS One. 2019 Dec 11;14(12):e0226066. doi: 10.1371/journal.pone.0226066 (PMC6905550; doi:10.1371/journal.pone.0226066)
Supplement: S1 Table — (XLSX) [file pone.0226066.s001.xlsx]

## Sheet: updated 11062019
						Supp 1: A complete list of all the little cigars and cigarillos tested with flavor categories and sub-types
						Type	Brand	Cigar Name	Flavor Category	Sub-Category
						1R6F	Research Grade Cigarette	NA	Control	NA
						3R4F	Research Grade Cigarette	NA	Control	NA
						Cigar	Djarum	Special	Clove	NA
						Cigar	Djarum	Black	Clove	NA
						Cigar	Djarum	Black	Cherry	NA
						Cigar	Djarum	Splash	Clove	NA
						Cigar	Black and mild	Jazz	Tobacco (Aromatic)	NA
						Cigar	Black and Mild	Blues	Tobacco	NA
						Cigar	Black and Mild	Casino	Tobacco	NA
						Cigar	Black and Mild	Select	Tobacco	NA
						Cigar	Black and Mild	Sweets	Tobacco	NA
						Cigar	Black and Mild	Original	Tobacco	NA
						Cigarillo	Swisher Sweets	Original	Tobacco	NA
						Cigarillo	White Owl	Sweets	Tobacco	NA
						Cigar	Garcia y Vega Game LEAF	Sweet Aromatic	Tobacco ( Sweet)	NA
						Cigar	Garcia y Vega GAME	Red Sweets	Tobacco	NA
						Cigarillo	Swisher Sweet	Green Sweets	Tobacco	NA
						Cigarillo	White Owl	Green Sweets	Tobacco	NA
						Cigarillo	Game	Green	Tobacco	NA
						Cigarillo	Zig Zag	Green	Tobacco	NA
						Cigarillo	White Owl	Emerald Unsweet	Tobacco	NA
						Cigar	Garcia y Vega GAME	Blue	Tobacco (Sweet/mellow)	NA
						Cigarillo	Swisher Sweet	Diamonds	Tobacco	NA
						Cigarillo	Garcia y Vega Game	Natural Silver	Tobacco	NA
						Cigarillo	White Owl	Platinum (unsweet)	Tobacco	NA
						Cigarillo	Dutch Masters	Palma	Tobacco	NA
						Cigarillo	Swisher Sweets	Artic Ice	Menthol	Mint
						Cigarillo	Dutch Masters	Mint Fusion	Menthol	Mint
						Cigarillo	Swisher Sweets	Strawberry	Fruit	Berry
						Cigarillo	White Owl	Strawberry	Fruit	Berry
						Cigarillo	Zig Zag	Strawberry	Fruit	Berry
						Cigarillos	PT Rillos	Strawberry	Fruit	Berry
						Cigarillo	White Owl	Strawberry Kiwi	Fruit	Berry
						Cigarillo	White Owl	Blue Raspberry	Fruit	Berry
						Cigarillo	Swisher Sweets	Blueberry	Fruit	Berry
						Cigarillo	Dutch Masters	Berry Fusion	Fruit	Berry
						Cigar	Garcia y Vega GAME	Berry Blast	Fruit	Berry
						Cigar	Garcia y Vega GAME LEAF	Wild Berry	Fruit	Berry
						cigarillos	Swisher sweet	Coco Blue (Blueberry coconut)	Fruit	Berry
						Cigars	Jackpot	Cherry	Fruit	Cherry
						Cigarillos	Swisher Sweet	Cherry Dynamite	Fruit	Cherry
						Cigarillo	PT Rillos	Cherry	Fruit	Cherry
						Cigarillo	Dutch Masters	White Grape	Fruit	Grape
						Cigar	Garcia y Vega GAME	Grape	Fruit	Grape
						Cigar	Garcia y Vega GAME	White Grape	Fruit	Grape
						Cigarillo	White Owl	Grape	Fruit	Grape
						Cigarillo	White Owl	White Grape	Fruit	Grape
						Cigarillo	Swisher Sweets	Grape	Fruit	Grape
						Cigarillo	Swisher Sweets	White Grape	Fruit	Grape
						Cigarillo	Zig Zag	Grape	Fruit	Grape
						Cigarillo	PT Rillos	Grape	Fruit	Grape
						Cigarillo	White Owl	Mango	Fruit	Mango
						Cigarillo	Zig Zag	Mango	Fruit	Mango
						Cigarillo	Swisher Sweets	Mango	Fruit	Mango
						Cigar	Garcia y Vega GAME	Mango	Fruit	Mango
						Cigarillo	Swisher Sweets	Boozy Mango	Fruit (Mango/Guava)	Mango
						Cigarillo	White Owl	White Peach	Fruit	Peach
						Cigarillo	White Owl	Peach	Fruit	Peach
						Cigar	Garcia y Vega GAME	White peach	Fruit	Peach
						Cigarillo	Swisher Sweets	Peach	Fruit	Peach
						Cigars	Garcia y Vega GAME	Pineapple	Fruit	Pineapple
						Cigarillo	Swisher Sweets	Maui Pineapple	Fruit	Pineapple
						Cigarillo	Swisher Sweets	Pineapple	Fruit	Pineapple
						Cigarillo	White Owl	Pineapple	Fruit	Pineapple
						Cigarillo	Swisher Sweets	Tropical Fusion	Fruit	Tropical
						Cigarillo	White Owl	Tropical Twist	Fruit	Tropical
						Cigarillo	Swisher Sweets	Wild Rush	Fruit (Watermelon flavor)	Watermelon
						Cigarillo	PT Rillos	Watermelon	Fruit	Watermelon
						Cigarillo	Swisher Sweets	Banana Smash	Fruit (Banana and Strawberry)	NA
						Cigarillo	Swisher Sweets	Summer Twist	Fruit (Lemon Mango)	NA
						Cigar	Black & Mild	Apple	Fruit	NA
						Cigarillo	Dutch Masters	Honey Fusion	Candy	NA
						Cigarillo	Game	Honey	Candy	NA
						Cigarillo	White Owl	Honey	Candy	NA
						Cigarillo	Swisher Sweets	Chocolate	Candy	NA
						Cigarillo	Game	Brownie	Candy	NA
						Cigarillo	Swisher Sweets	Sticky Sweets/Caramel Peach	Candy	NA
						Cigarillo	Dutch Masters	Java Fusion	Drinks	NA
						Cigar	Black and Mild	Wine	Drinks	Alcohol
						Cigarillo	Dutch Masters	Wine	Drinks	Alcohol
						Cigarillo	PT Rillos	Wine	Drinks	Alcohol
						Cigarillo	White Owl	Honey Bourbon	Drinks	Alcohol
						Cigarillo	Blackwoods	Honey Bourbon	Drinks	Alcohol
						Cigarillo	White Owl	Sangria	Drinks	Alcohol
						Cigarillo	Dutch Masters	Rum Fusion	Drinks	Alcohol
						Cigarillo	Blackwoods	Dark stout	Drinks	Alcohol
						Cigarillo	White Owl	Spiked Lemonade	Drinks	Alcohol
						Cigarillo	Swisher Sweets	Swerve-Margarita	Drinks	Alcohol
						Cigarillo	Swisher Sweets	Sweet Cream/Vanilla Cream	Spices	Sweet
						Cigar	Black and Mild	Cream	Spices	Sweet
						Cigarillo	White Owl	Vanilla	Spices	Sweet
